# Supplementary material for: A Systematic Review to Assess the Relationship between Disseminated Cerebral Aspergillosis, Leukemias and Lymphomas, and Their Respective Therapeutics
Source: J Fungi (Basel). 2022 Jul 11;8(7):722. doi: 10.3390/jof8070722 (PMC9320744; doi:10.3390/jof8070722)
Supplement: Supplementary file 1 [file jof-08-00722-s001.zip]

Archive with 1 entries (1 files):
- jof-1768579-supplementary.pdf
